# Supplementary material for: Silica Xerogel Doped with Iron(III) as Sensor Material for Salicylhydroxamic Acid Determination in Urine
Source: Gels. 2021 Sep 16;7(3):143. doi: 10.3390/gels7030143 (PMC8482224; doi:10.3390/gels7030143)
Supplement: Supplementary file 1 [file gels-07-00143-s001.zip]

Archive with 1 entries (1 files):
- gels-1353049-supplementary.pdf
